# Supplementary material for: Exploring GWAS and genomic prediction to improve Septoria tritici blotch resistance in wheat
Source: Sci Rep. 2023 Sep 20;13:15651. doi: 10.1038/s41598-023-42856-x (PMC10511425; doi:10.1038/s41598-023-42856-x)
Supplement: Supplementary file 2 — Supplementary Information 2. [file 41598_2023_42856_MOESM2_ESM.xlsx]

## Sheet: Table S1
Supplementary Table S1. Analysis of variance for the 316 winter wheat genotypes
Statistic	BLUP_AUDPC
Heritability	0.623687
Genotype Variance	13666.5
Residual Variance	17206
Grand Mean	434.155
LSD	202.178
CV	30.2131
Number of replicates	2
Genotype significance	1.11022e-16

## Sheet: Table S2
Supplementary Table S2. List of all identified marker-trait associations from multi-locus GWAS analysis.
QTL	SNP	Chr	Pos (cM)	Pos (Mbp)	MAF	Marker effect	QTN effect	LOD score	Model
SLUSTB_1	AX-89326139	1B	40.3	544.492	0.208861	22.9376	NA	NA	FarmCPU***
SLUSTB_2	BS00066305_51	1B	110.1	676.201	0.301	NA	14.9037	4.6763	mrMLM***
SLUSTB_3	AX-158572447	2A	20.1	753.692	0.463608	-21.8395	NA	NA	FarmCPU***
SLUSTB_4	AX-158573239	2A	63.8	32.1119	0.435127	15.72 to 21.70	NA	NA	Blink***, FarmCPU*, GLM*
	AX-158596603	2A	64	31.9395	0.4272	NA	14.07 – 43.44	2.3581	pLARmEB*, FASTmrEMMA***
SLUSTB_5	Tdurum_contig54634_815	2B	31.2	30.4979	0.3987	NA	-17.65 – -16.02	4.4246	pLARmEB***, pKWmEB***
SLUSTB_6	AX_158557660	2B	81.4	29.0187	0.1915	NA	17.7987	4.6716	pKWmEB***
SLUSTB_7	BS00083329_51	2B	135.5	781.83	0.3742	NA	14.9984	4.0112	pKWmEB**
	Kukri_c17_1246	2B	135.5	786.036	0.2278	NA	20.47 – 33.99	2.9091	Blink***,pKWmEB*, pLARmEB*
SLUSTB_8	AX-111036153	2D	2.6	648.211	0.3655	NA	14.8788	4.3212	pLARmEB***
SLUSTB_9	wsnp_Ex_c8517_14315660	3A	82.4	653.513	0.113924	26.1988	NA	NA	FarmCPU**
SLUSTB_10	wsnp_Ex_c12220_19528388	3B	60.5	659.788	0.1203	46.1892	-18.4	3.518	SUPER***, GLM**, Blink*,pKWmEB**
SLUSTB_11	Excalibur_c4325_1150	4A	120.4	684.616	0.193038	-20.6886	NA	NA	FarmCPU**
SLUSTB_12	wsnp_CAP12_c1101_569783	4B	66.4	609.513	0.4459	26.8318	-20.3	3.5168	FarmCPU***, pLARmEB**, pKWmEB***
SLUSTB_13	AX-158558835	5A	44.7	479.601	0.484177	NA	NA	NA	Blink**
SLUSTB_14	AX-158585919	5B	73.6	658.158	0.248418	-31.2763	NA	NA	GLM**, SUPER*
	AX-158534098	5B	73.6	658.37	0.248418	-29.8442	NA	NA	GLM**, SUPER*
SLUSTB_15	IACX7841	5B	134.4	658.74	0.246835	31.5482	NA	NA	GLM**, SUPER*
	wsnp_RFL_Contig3238_3265410	5B	134.4	657.416	0.243671	29.6378	NA	NA	GLM**, SUPER*
SLUSTB_16	IAAV64	6D	121.5	466.55	0.078	NA	58.6121	4.8732	mrMLM***
SLUSTB_17	AX-158537280	7A	51.2	487.251	0.2832	NA	-11.6785	2.6287	pKWmEB*, FASTmrMLM**, mrMLM***
SLUSTB_18	AX-108934671	7B	28.1	541.17	0.422468	NA	NA	NA	SUPER**
SLUSTB_19	Kukri_c51101_351	7B	79.8	630.108	0.049	49.6772	35.4	2.7148	FarmCPU***, Blink***, FASTmrEMMA*, FASTmrMLM**
SLUSTB_20	IAAV4542	7D	142	633.606	0.125	-21.1757	NA	NA	FarmCPU**
Chr, chromosome; Pos (cM), genetic position of marker in cM; Pos(Mbp), physical position of SNPs in mega base pairs; MAF, minor allele frequency; * marker detected by the model(s) at p≤0.001, **marker
detected by the model(s) at p≤0.0001, *** marker detected by the model at p≤0.00001. Marker effect was estimatedfor models in GAPIT while QTN effects and LOD scores wer calculated for multi-locus models mrMLM package.
The genetic position is according to Wang, et al.⁵⁹ and the physical position of SNP markers was retrieved from IWGSC ref seq v1.1.
