# Supplementary material for: Exploring GWAS and genomic prediction to improve Septoria tritici blotch resistance in wheat
Source: Sci Rep. 2023 Sep 20;13:15651. doi: 10.1038/s41598-023-42856-x (PMC10511425; doi:10.1038/s41598-023-42856-x)
Supplement: Supplementary file 3 — Supplementary Information 3. [file 41598_2023_42856_MOESM3_ESM.xlsx]

## Sheet: Table S3
Supplementary Table S3 - List of top-five SNP markers identified from GWAS analysis with the training population applide during the wRR-BLUP genomic prediction analysis
GWAS iterations	SNP	Chr	Pos	P.value
1	AX_158590390	7A	48	7.3e-05
1	AX-158537280	7A	51.2	0.000129514
1	BS00084106_51	5B	1344	0.000167657
1	wsnp_RFL_Contig3238_3265410	5B	1344	0.000204527
1	AX_158585919	5B	736	0.000215541
2	AX_158537280	7A	512	0.000250838
2	AX_158564023	3D	626	0.000307303
2	Kukri_c17_1246	2B	1355	0.000341941
2	AX_158578402	3B	886	0.000466616
2	Kukri_c51101_351	7B	798	0.000821777
3	AX_158578402	3B	886	0.000143015
3	AX_158537280	7A	512	0.000259844
3	AX-158596603	2A	64	0.000583772
3	wsnp_CAP12_c1101_569783	4B	664	0.000798988
3	Kukri_c46421_168	4A	612	0.000846511
4	AX_89326139	1B	403	0.000493626
4	AX_158541554	3B	334	0.000800359
4	BS00073732_51	3B	442	0.00120209
4	AX_89520111	7A	248	0.00125874
4	Kukri_c17_1246	2B	1355	0.00126606
5	AX_89326139	1B	403	0.000716554
5	AX-158573239	2A	63.8	0.00102507
5	AX_158537964	2A	523	0.00121386
5	wsnp_BF475068A_Ta_2_1	2A	666	0.0012998
5	AX_158537963	2A	522	0.00145737
6	AX_158533851	5B	708	0.000355141
6	RAC875_rep_c111788_253	7B	1365	0.000637947
6	AX_158534098	5B	736	0.000723744
6	wsnp_RFL_Contig3238_3265410	5B	1344	0.00110769
6	Excalibur_c25414_806	2B	812	0.00143096
7	AX_158558835	5A	447	0.000377023
7	wsnp_CAP12_c1101_569783	4B	664	0.000563887
7	BS00076033_51	4B	664	0.000672741
7	Excalibur_c52319_257	2A	1172	0.00117087
7	IAAV64	6D	1215	0.00158771
8	RAC875_rep_c111788_253	7B	1365	0.000320936
8	AX_110041445	7B	743	0.000513876
8	AX_158537280	7A	512	0.000556312
8	AX_158537964	2A	523	0.000819216
8	AX_158572309	2A	550	0.000871596
9	AX_158537280	7A	512	0.000389838
9	wsnp_RFL_Contig3866_4228783	1B	568	0.00076331
9	IAAV6974	3A	568	0.000880277
9	AX_86168070	3A	557	0.00093994
9	AX_108875928	3A	371	0.000956354
10	wsnp_CAP12_c1101_569783	4B	664	2.25e-05
10	Excalibur_c25414_806	2B	812	0.000134996
10	AX_89731391	4A	232	0.000241022
10	AX_158537280	7A	512	0.000389838
10	wsnp_RFL_Contig3866_4228783	1B	568	0.000763
11	IAAV64	6D	6224	5.6642
11	wsnp_Ex_c12220_19528388	3B	3148	5.7721
11	AX_158557660	2B	814	6.0177
11	AX_158596603	2A	1529	6.2478
11	Kukri_c51101_351	7B	6533	6.4829
12	AX_158578402	3B	886	8.62e-05
12	RAC875_rep_c111788_253	7B	1365	0.000305853
12	Kukri_c51101_351	7B	798	0.000554854
12	wsnp_Ex_c24474_33721784	4A	855	0.000754858
12	AX_158581324	4A	338	0.0010436
13	AX_158538029	2A	837	1.472e-06
13	AX_158532384	2D	1853	4.68382e-05
13	AX_89731391	4A	232	0.000241022
13	AX_158537280	7A	512	0.000389838
13	AX_158572309	2A	550	0.000871596
14	AX_158537280	7A	512	0.00014534
14	AX_158537964	2A	523	0.0002002
14	Excalibur_c28017_641	2A	666	0.000212345
14	AX_158537963	2A	522	0.000226465
14	AX_158521882	2D	524	0.000226465
15	AX_158578402	3B	886	6.46e-05
15	AX_158537280	7A	512	0.000606701
15	AX_158572447	2A	201	0.00136909
15	wsnp_CAP12_c1101_569783	4B	664	0.00144305
15	Tdurum_contig16445_240	7A	469	0.0014486
16	RAC875_c31045_882	2A	1053	3.8256e-08
16	RAC875_rep_c78744_228	2A	1054	1.56315e-07
16	AX-89326139	1B	40.3	2.86748e-07
16	AX_158572447	2A	201	0.000177133
16	AX_108771736	2B	85	0.000640914
17	AX_158578402	3B	886	0.000329143
17	AX_158572447	2A	201	0.000457872
17	AX_158558835	5A	447	0.000475288
17	wsnp_CAP12_c1101_569783	4B	664	0.000532924
17	BS00076033_51	4B	664	0.000566181
18	AX_158539556	7A	980	0.000205
18	AX_109859693	5B	311	0.0002222
18	Kukri_c51101_351	7B	6533	0.000421
18	AX_158572447	2A	201	0.0004674
18	Tdurum_contig16445_240	7A	469	0.0014486
19	AX_158558835	5A	447	8.73e-07
19	Excalibur_c4325_1150	4A	120.4	3.09e-06
19	AX_89595105	3B	578	3.35e-06
19	Kukri_c17_1246	2B	1355	3.82e-06
19	AX_158541007	2B	425	4.27e-06
20	RAC875_rep_c111788_253	7B	1365	0.000580072
20	Kukri_c17_1246	2B	1355	0.000779344
20	AX_158578402	3B	886	0.000922171
20	AX_110041445	7B	743	0.00125592
20	AX_158539210	5D	280	0.00134508
